# Supplementary material for: A new extension of Poisson distribution for asymmetric count data: theory, classical and Bayesian estimation with application to lifetime data
Source: PeerJ Comput Sci. 2023 Dec 15;9:e1748. doi: 10.7717/peerj-cs.1748 (PMC10773692; doi:10.7717/peerj-cs.1748)
Supplement: Supplemental Information 1 [file peerj-cs-09-1748-s001.r]

###PMF Plots
rm(list=ls())
PXL=function(par,x){
beta=par[1]
(beta*((1+beta)^(-2-x))*(-beta*(1+x)+log(beta)*(1+beta)))/(-1+log(beta))
}
par(mfrow=c(2,3), mai = c(0.6, 0.6, 0.4, 0.4))
x = 0:15
plot(x, PXL(c(0.1),x), type="h", lwd=1, col="blue",ylab="p(x)",main="")
legend("topright",legend=c(expression(paste(beta," = 0.1 "))),
lwd=1,cex=1.2,lty=c(1), col=c("blue"),bty="n")
points(x, PXL(c(0.1),x),pch=16,cex=1,col="red")
x = 0:15
plot(x, PXL(c(0.5),x), type="h", lwd=1, col="blue", ylab="p(x)",main="")
legend("topright",legend=c(expression(paste(beta," = 0.5 "))),
lwd=1,cex=1.2,lty=c(1), col=c("blue"),bty="n")
points(x, PXL(c(0.5),x),pch=16,cex=1,col="red")
x = 0:15
plot(x, PXL(c(0.8),x), type="h", lwd=1, col="blue", ylab="p(x)",main="")
legend("topright",legend=c(expression(paste(beta," = 0.8 "))),
lwd=1,cex=1.2,lty=c(1), col=c("blue"),bty="n")
points(x, PXL(c(0.8),x),pch=16,cex=1,col="red")
x = 0:15
plot(x, PXL(c(0.9),x), type="h", lwd=1, col="blue", ylab="p(x)",main="")
legend("topright",legend=c(expression(paste(beta," = 0.9 "))),
lwd=1,cex=1.2,lty=c(1), col=c("blue"),bty="n")
points(x, PXL(c(0.9),x),pch=16,cex=1,col="red")
x = 0:15
plot(x, PXL(c(1.5),x), type="h", lwd=1, col="blue", ylab="p(x)",main="")
legend("topright",legend=c(expression(paste(beta," = 1.5 "))),
lwd=1,cex=1.2,lty=c(1), col=c("blue"),bty="n")
points(x, PXL(c(1.5),x),pch=16,cex=1,col="red")
x = 0:15
plot(x, PXL(c(1.8),x), type="h", lwd=1, col="blue", ylab="p(x)",main="")
legend("topright",legend=c(expression(paste(beta," = 1.8 "))),
lwd=1,cex=1.2,lty=c(1), col=c("blue"),bty="n")
points(x, PXL(c(1.8),x),pch=16,cex=1,col="red")
############## HRF Plots ############################
rm(list=ls())
PXL=function(par,x){
###PMF Plots
rm(list=ls())
PXL=function(par,x){
beta=par[1]
(beta*((1+beta)^(-2-x))*(-beta*(1+x)+log(beta)*(1+beta)))/(-1+log(beta))
}
par(mfrow=c(2,3), mai = c(0.6, 0.6, 0.4, 0.4))
x = 0:15
plot(x, PXL(c(0.1),x), type="h", lwd=1, col="blue",ylab="p(x)",main="")
legend("topright",legend=c(expression(paste(beta," = 0.1 "))),
lwd=1,cex=1.2,lty=c(1), col=c("blue"),bty="n")
points(x, PXL(c(0.1),x),pch=16,cex=1,col="red")
x = 0:15
plot(x, PXL(c(0.5),x), type="h", lwd=1, col="blue", ylab="p(x)",main="")
legend("topright",legend=c(expression(paste(beta," = 0.5 "))),
lwd=1,cex=1.2,lty=c(1), col=c("blue"),bty="n")
points(x, PXL(c(0.5),x),pch=16,cex=1,col="red")
x = 0:15
plot(x, PXL(c(0.8),x), type="h", lwd=1, col="blue", ylab="p(x)",main="")
legend("topright",legend=c(expression(paste(beta," = 0.8 "))),
lwd=1,cex=1.2,lty=c(1), col=c("blue"),bty="n")
points(x, PXL(c(0.8),x),pch=16,cex=1,col="red")
x = 0:15
plot(x, PXL(c(0.9),x), type="h", lwd=1, col="blue", ylab="p(x)",main="")
legend("topright",legend=c(expression(paste(beta," = 0.9 "))),
lwd=1,cex=1.2,lty=c(1), col=c("blue"),bty="n")
points(x, PXL(c(0.9),x),pch=16,cex=1,col="red")
x = 0:15
plot(x, PXL(c(1.5),x), type="h", lwd=1, col="blue", ylab="p(x)",main="")
legend("topright",legend=c(expression(paste(beta," = 1.5 "))),
lwd=1,cex=1.2,lty=c(1), col=c("blue"),bty="n")
points(x, PXL(c(1.5),x),pch=16,cex=1,col="red")
x = 0:15
plot(x, PXL(c(1.8),x), type="h", lwd=1, col="blue", ylab="p(x)",main="")
legend("topright",legend=c(expression(paste(beta," = 1.8 "))),
lwd=1,cex=1.2,lty=c(1), col=c("blue"),bty="n")
points(x, PXL(c(1.8),x),pch=16,cex=1,col="red")
############## HRF Plots ############################
rm(list=ls())
PXL=function(par,x){
beta=par[1]
f<- (beta*((1+beta)^(-2-x))*(-beta*(1+x)+log(beta)*(1+beta)))/(-1+log(beta))
S<- 1-(1+(((1+beta)^(-2-x))*(1+beta*(2+x)-log(beta)*(1+beta)))/(-1+log(beta)))
hrf<- f/S
return(hrf)
}
par(mfrow=c(2,3), mai = c(0.6, 0.6, 0.4, 0.4))
x = 0:15
plot(x, PXL(c(0.1),x), type="h", lwd=1, col="blue",ylab="h(x)",main="")
legend("topleft",legend=c(expression(paste(beta," = 0.1 "))),
lwd=1,cex=1.2,lty=c(1), col=c("blue"),bty="n")
points(x, PXL(c(0.1),x),pch=16,cex=1,col="red")
x = 0:15
plot(x, PXL(c(0.5),x), type="h", lwd=1, col="blue", ylab="h(x)",main="")
legend("topleft",legend=c(expression(paste(beta," = 0.5 "))),
lwd=1,cex=1.2,lty=c(1), col=c("blue"),bty="n")
points(x, PXL(c(0.5),x),pch=16,cex=1,col="red")
x = 0:15
plot(x, PXL(c(0.8),x), type="h", lwd=1, col="blue", ylab="h(x)",main="")
legend("topleft",legend=c(expression(paste(beta," = 0.8 "))),
lwd=1,cex=1.2,lty=c(1), col=c("blue"),bty="n")
points(x, PXL(c(0.8),x),pch=16,cex=1,col="red")
x = 0:15
plot(x, PXL(c(0.9),x), type="h", lwd=1, col="blue", ylab="h(x)",main="")
legend("topleft",legend=c(expression(paste(beta," = 0.9 "))),
lwd=1,cex=1.2,lty=c(1), col=c("blue"),bty="n")
points(x, PXL(c(0.9),x),pch=16,cex=1,col="red")
x = 0:15
plot(x, PXL(c(1.5),x), type="h", lwd=1, col="blue", ylab="h(x)",main="")
legend("topleft",legend=c(expression(paste(beta," = 1.5 "))),
lwd=1,cex=1.2,lty=c(1), col=c("blue"),bty="n")
points(x, PXL(c(1.5),x),pch=16,cex=1,col="red")
x = 0:15
plot(x, PXL(c(1.8),x), type="h", lwd=1, col="blue", ylab="h(x)",main="")
legend("topleft",legend=c(expression(paste(beta," = 1.8 "))),
lwd=1,cex=1.2,lty=c(1), col=c("blue"),bty="n")
points(x, PXL(c(1.8),x),pch=16,cex=1,col="red")
